# Supplementary material for: Thoracic radiography of healthy captive male and female Squirrel monkey (Saimiri spp.)
Source: PLoS One. 2018 Aug 7;13(8):e0201646. doi: 10.1371/journal.pone.0201646 (PMC6080787; doi:10.1371/journal.pone.0201646)
Supplement: S1 Supporting Information — Informations concerning the animals. (XLSX) [file pone.0201646.s005.xlsx]

## Sheet: Sheet1
	Date	Subspecies	Name	Sexe	Date of birth	Age	Transponder	Weight (g)	Time anesthesia (min)	Time Echocardio (min)	Remarqs
1	2016-11-24	Sciureus		F		18	0006119D87	752	30	17
2	2016-11-24	Sciureus	Mama Guizmo	F	1998-01-01	18.6	0006119C64	681	35	19	prominent AA
3	2016-11-24	Sciureus	Inka	F	2010-07-09	6.3	947000000226287	756	22	15
4	2016-11-24	Sciureus	Mama Gaelle	F	1998-01-01	18.6	000611B30C	740	28	16	prominent AA
5	2016-11-24	Boliviensis Peruviensis	Wayana	F	2012-09-02	4.2	25022860002442	503	31	17	not good DV
6	2016-11-24	Boliviensis Peruviensis	Nounou	F	1995-07-05	21.3	0001D35EF8	534	34	23	No ECG
7	2016-11-24	Boliviensis Peruviensis	Ona	F	2011-09-13	6.2	250229600054228	614	34	20
8	2016-11-25	Boliviensis Peruviensis	Quiraya	F	2012-09-03	4.25	250228600002148	598	31	20	Trivial TI
9	2016-11-25	Boliviensis Peruviensis	Sama	F	2011-09-30	5.2	250228500014584	574	35	21	Trivial AI, Good images
10	2016-11-25	Boliviensis Peruviensis	Laija	F	2014-08-15	2.25	250228739005252	467	34	21	Trivial TI
11	2016-11-25	Sciureus	Tchoupa	F	2007-09-08	9.2	967000009316827	628	34	21	Trivial TI, PI
12	2016-11-25	Boliviensis Peruviensis	Tiago	M	2014-08-24	2.25	250228739000829	530	26	16
13	2016-11-25	Boliviensis Peruviensis	Yunca	M	2014-08-15	2.25	250228739005223	618	30	17	Trivial AI
14	2016-11-25	Boliviensis Peruviensis	Troll	M	2000-10-14	16 y, 1 m	0001DF51AF	940	49		Severe dilatation AO
						9.12308		615	31.0769	18.6923
						7.23598		95.3126	3.92559	2.49615
