# Supplementary material for: Thoracic radiography of healthy captive male and female Squirrel monkey (Saimiri spp.)
Source: PLoS One. 2018 Aug 7;13(8):e0201646. doi: 10.1371/journal.pone.0201646 (PMC6080787; doi:10.1371/journal.pone.0201646)
Supplement: S2 Supporting Information — Raw data of all 13 animals. (XLSX) [file pone.0201646.s006.xlsx]

## Sheet: Sheet1
	nb thoracic	vertebral body lengh mm (T4)	vertebral body height mm(T4)	nb sternebrae	sternebrae lengh mm (St 3)	sternebrae height mm (St 3)	total ribs / floating	anticlinal	clavicula	Thoracic height	Thoracic width	apex	Height cardiac silhouette RL	Width cardiac silhouette	cardio thoracic ratio RL	nb IC space	cardio thoraci ratio DV	short axi heart RL	VHS RL	Height cardiac silhouette LL	short axi heart LL	VHS LL	angle	contact sternum (nb sternerbrae)	AO	diameter AO	CVC	diameter CVC	Ratio CVC/AO	Mediastinum/width vertebrae	trachea diameter	cartilage mineralised	lateral?	Thoracic inlet diamater	Ratio trachea/inlet	Carina (IC space)	pattern	pulmonary veins/arteries	angle trachée/vertebrae	tip lung lateral	diaphragm DV	R costophrenic angle	L costo phrenic angle
1	13	4.53	2.52	7	6.72	2.82	13.2	11	yes	3.95	3.67	L	2.73	2.41	0.691139	2.5	0.656676	2.02	9.3	2.68	1.87	9	35.57	3	poorly RL, better LL	5.01	poorly RL, better LL,	4.82	0.962076	1	0.308	yes	LL	1.27	0.24252	3	interstitial	not clear	16.39	T13	T9	29.17	30.56
2	13	4.93	2.62	7	6.86	2.74	13.2	11	yes	3.57	3.54	L	2.54	2.5	0.711485	2.5	0.706215	1.86	9	2.52	1.8	9.1	42.64	3	better LL	4.09	better LL	4.49	1.0978	1	0.401	yes	LL	1.31	0.306107	3	interstitial	not clear	18.43	T12	T9	29.81	38.28
3	13	5.08	2.31	7	6.86	1.87	13.2	11	yes	4.06	3.44	L	3.1	2.45	0.763547	3	0.712209	2.18	9	3.02	2.34	9.1	46.01	3	better LL	4.18	better LL	4.54	1.08612	1	0.412	yes	LL	1.15	0.358261	3	no	mildly, not clearly differentiate, tip	15.55	T12-13	T9	30.07	30.44
4	13	4.95	2.57	8	6.44	2.4	13.2	11	yes	4.26	3.9	L	3.08	2.74	0.723005	3	0.702564	2.04	8.8	3.05	2.26	9	37.08	3	LL	4.66	LL	4.76	1.02146	1	0.436	yes	LL	1.22	0.357377	3	interstitial	mildly	18.71	L1	T10	30.81	25.34
5	13	5.15	1.91	7	5.12	1.78	13.2	11	yes	3.77		L	3.01		0.798408	3		2.09	9	2.7	1.97	8.1	31.32	3.5	LL	4.28	LL	3.89	0.908879		0.241	yes	LL	0.832	0.289663	3	interstitial	not clear	12.54	T12	T9
6	13	5.14	2.15	6	5.39	2.08	13.1	11	yes	4.16	3.42	L	2.88	2.23	0.692308	3	0.652047	2.29	9	2.88	2.32	9	40.45	3	LL	4.01	LL	4.65	1.1596	1	0.364	yes	LL	0.974	0.373717	4	interstitial	mildly, not clearly differentiate, tip	19.7	T13	T10	27.48	28.68
7	13	5.2	2.3	8	5.32	2.19	13.2	11	yes	3.78	3.407	L	2.88	2.261	0.761905	3.5	0.663634	1.98	9.5	2.76	2.24	8.8	25.5	3	LL	4.12	LL	4.42	1.07282	1	0.311	yes	LL	0.915	0.339891	3	interstitial	mildly not clearly differentiated	17.72	T13	T9-10	29.22	31.02
8	13	5.1	2.04	8	5.195	2.203	13.2	11	yes	3.967	3.357	L	3.151	2.298	0.794303	3.5	0.68454	2.165	9.2	2.797	2.224	9.5	19.531	3	LL	3.366	LL	3.898	1.15805	1	0.3574	yes	LL	0.9591	0.372641	3	no	mildly	15.5	T13	T9	39.372	36.643
9	13	5.182	1.953	7	5.434	1.903	13.2	11	yes	4.233	3.456	L	3.32	2.469	0.784314	3.5	0.71441	2.036	9	2.892	2.31	8.5	32.144	3	LL	3.891	LL	4.555	1.17065	1	0.3217	yes	LL	0.9741	0.330254	3	no	mildly, LL	10.94	T12	T9	39.603	31.052
10	13	4.72	2.041	7	5.02	1.88	13.2	11	yes	3.48	3.34	L	2.83	2.05	0.813218	3.5	0.613772	1.97	8.9	2.66	1.9	8.6	35.89	3	LL	3.73	LL	4.18	1.12064	1	0.262	yes	RL	0.774	0.338501	3	no	mildly, LL	10.04	T12	T9	35.816	30.607
11	13	5.32	2.291	6	6.56	2.63	13.2	11	yes	4.32	3.43	L	3.29	2.37	0.761574	3	0.690962	2.13	8.8	3.02	2.17	8.6	36.76	3.5	LL	3.89	LL	4.67	1.20051	1	0.329	yes	LL	1.03	0.319417	3	no	mildly LL	12.6	T13	T10	27.388	47.088
12	13	4.83	1.992	8	4.18	1.88	13.2	11	yes	3.36	3.29	L	2.77	2.29	0.824405	3	0.696049	1.88	8.5	2.66	2.15	8.8	37.95	3	LL	3.97	LL	4.11	1.03526	1	0.295	yes	RL	0.832	0.354567	4	interstitial	mildly, LL	10.37	T12	T9	34.44	34.858
13	13	4.81	2.083	8	5.2	2.28	13,2 elongation transverse process L1 (R++)	11	yes	3.66	3.57	L	2.8	2.45	0.765027	3	0.686275	1.97	8.8	2.84	2.14	9	39.77	3	LL	4.68	LL	5.11	1.09188	1	0.296	yes	LL	0.933	0.317256	4	interstitial	mildly, not clearly differentiate, tip	11.55	T11	T9-10	42.939	48.273
		4.99554	2.21385	7.23077	5.71531	2.20431				3.89	3.485		2.95238	2.3765	0.760357	3.07692	0.681613	2.047	8.98462	2.80608	2.13031	8.85385	35.4319	3.07692	#DIV/0!	4.14438	#DIV/0!	4.46869	1.08352	1	0.333392			1.01332	0.330782	3.23077	#DIV/0!	#DIV/0!	14.6185			33.0098	34.4034
		0.224623	0.241356	0.725011	0.863193	0.353539				0.313791	0.167423		0.229388	0.171347	0.0440757	0.344369	0.0298537	0.122306	0.251151	0.163017	0.184286	0.347887	7.05988	0.187767	#DIV/0!	0.435912	#DIV/0!	0.362961	0.0845696	0	0.0581657	#DIV/0!	#DIV/0!	0.173385	0.0367066	0.438529	#DIV/0!	#DIV/0!	3.43809			5.28693	7.10947
																		1.86	8.5		1.8														0.24252				10.04			27.388	25.34
	LL = more round																	2.29	9.5		2.34														0.373717				19.7			42.939	48.273
	screen shot : 8 et 9 et 10
	tracheal ratio : 13
	LENGTH
	Vertebral Number
	1	2	3	4	5	6	7	8	9	10	11	12	13
1	3.6	4.33	4.82	4.04	4.22	4.3	4.3	4.76	5.22	5.93	6.36	7.18	7.36
2	4.4	4.13	4.9	4.78	4.63	4.5	4.57	4.94	5.42	5.97	7.01	7.4	8.05
3	4.86	4.85	4.98	4.75	5.08	5.13	5.16	5.62	5.89	6.4	7.06	7.72	8.64
4	4.19	4.61	4.79	4.72	5.22	5.23	5.37	5.15	5.69	5.89	6.98	7.64	8.22
5	3.7	4.24	4.58	5.03	5.35	5.01	5.14	5.32	5.61	6.24	7.04	7.59	7.99
6	4.02	4.34	4.51	4.85	4.82	4.99	5.14	5.17	5.67	6.19	6.75	7.25	8.1
7	3.88	4.5	4.52	4.91	4.98	5.13	5.3	5.02	5.48	5.86	6.71	7.27	7.66
8	3.98	4.5	4.82	5.03	4.86	5.14	5.25	5.5	5.67	6.03	6.77	7.32	7.78
9	4.27	4.32	4.83	4.97	5.47	5.49	5.44	5.47	5.72	6.48	7.26	7.92	8.79
10	3.61	3.92	4.03	4.47	4.7	4.75	4.82	4.88	5.04	5.8	6.33	6.75	7.55
11	4.46	5.06	5.11	5.32	5.07	5.62	5.59	6.04	6.14	6.59	7.48	8.22	9.06
12	3.8	4.04	3.91	4.64	4.63	4.95	4.93	5.12	5.23	5.76	6.58	7.05	7.62
13	4.16	4.17	4.21	4.71	4.78	5.05	5.22	5.04	5.37	5.66	6.33	7.31	7.5
	4.07154	4.38538	4.61615	4.78615	4.90846	5.02231	5.09462	5.23308	5.55	6.06154	6.82	7.43231	8.02462
	0.369298	0.319599	0.370237	0.309126	0.337536	0.357308	0.358251	0.35077	0.298636	0.293622	0.361225	0.384343	0.530795
	3.6	3.92	3.91	4.04	4.22	4.3	4.3	4.76	5.04	5.66	6.33	6.75	7.36
	4.86	5.06	5.11	5.32	5.47	5.62	5.59	6.04	6.14	6.59	7.48	8.22	9.06
	HEIGHT
	1	2	3	4	5	6	7	8	9	10	11	12	13
1	2.16	2.01	2.2	2.54	2.37	2.34	2.52	2.67	2.93	2.88	3.11	3.06	3.59
2	2.08	2.03	2.14	2.44	2.79	3.06	3.34	3.11	3.44	3.62	3.75	3.91	4.02
3	2.08	2.53	2.56	2.57	2.33	2.78	2.86	2.75	3.06	3.37	3.31	3.55	3.92
4	2.24	2.41	2.73	2.92	3.11	3.14	3.22	3.38	3.39	3.39	3.89	3.69	3.48
5	2.06	2.16	2.23	1.96	2.2	2.34	2.57	2.73	2.77	2.78	2.61	2.57	3.34
6	2.15	2.15	2.51	2.09	2.44	2.77	3.08	2.99	3.18	3.3	3.86	3.53	4.01
7	2.43	2.31	2.17	2.14	2.41	2.78	2.74	2.82	3.09	3.37	3.23	3.62	3.65
8	2.09	2.12	2.05	2.05	1.98	2.27	2.53	2.7	2.84	2.72	3	2.83	3.54
9	1.46	2.06	2.08	2.22	2.13	2.36	2.61	2.72	2.65	2.82	3.1	3.15	3.34
10	1.9	1.99	2.14	1.95	2.12	2.25	2.34	2.09	2.67	2.83	3.03	3.04	2.88
11	2.05	2.31	2.68	2.24	2.62	2.85	2.86	3.2	3.39	3.94	3.59	3.59	3.59
12	2.02	2.21	2.19	1.98	2.22	2.11	2.18	2.34	2.68	3.02	2.84	3.03	3.13
13	2.31	1.96	2.23	2.24	2.47	2.67	3.15	3.2	3.17	3.15	3.37	3.48	3.58
	2.07923	2.17308	2.30077	2.25692	2.39923	2.59385	2.76923	2.82308	3.02	3.16846	3.28385	3.31154	3.54385
	0.229872	0.174327	0.233076	0.288195	0.305108	0.332679	0.353988	0.358059	0.286182	0.369726	0.39597	0.390637	0.329331
	1.46	1.96	2.05	1.95	1.98	2.11	2.18	2.09	2.65	2.72	2.61	2.57	2.88
	2.43	2.53	2.73	2.92	3.11	3.14	3.34	3.38	3.44	3.94	3.89	3.91	4.02
